# Supplementary material for: High‐intensity interval training in breast cancer patients: A systematic review and meta‐analysis
Source: Cancer Med. 2023 Aug 17;12(17):17692–705. doi: 10.1002/cam4.6387 (PMC10524023; doi:10.1002/cam4.6387)
Supplement: Supplementary file 2 — Table SA2. [file CAM4-12-17692-s001.xlsx]

## Sheet: 干预方案
	Supplementary Table A2. Study intervention details concerning exercise strategies and adherence.
	No.	Study	Grouping	Intervention			Control			Attendance
				Duration	Frequency	Method	Duration	Frequency	Method
	1	Dolan, 2016	HIIT MICT UC	6w	3/w	2w of intervals at a maximal intensity of 80% VO2peak 4w of progressively higher intensity interval bouts	6w	3/w	MICT: 3.2 km at an initial intensity of 55–60% VO2peak and progressed to 4 km at 70% VO2peak.	HIIT: 98.67% MICT: 98.61%
	2	Mijwel, 2017	AT-HIIT RT-HIIT UC	16w	2/w	begin with a 5-min warm up at a RPE of 10-12 end with a 10-min cool down of dynamic muscle stretching AT-HIIT: 20 min of moderate intensity, continuous aerobic exercise at an RPE of 13-15 on a cycle ergometer 3×3-min bouts of high intensity interval exercise on a cycle ergometer at a RPE of 16-18 interspersed with 1 min of low-intensity active recovery.	16w	NA	UC: continue their activities normally but with moderate intensity and at a maximum of 3h per week.	RT–HIIT: 68% AT-HIIT: 63%
	3	Schulz, 2017	HIIT UC	6w	2/w	15-min warm-up at 50% of VO2peak; 10×1-min peak loads at 85-100% of VO2peak, separated by 1-min load-less intervals; 3-min cool down at 50% of VO2peak; first 2 sessions: 50% of 1 RM, 15 repetitions, 2 series last 10 sessions: 60-80% of 1 RM, 8-12 repetitions, 2 series interserial pause: 3 min, motion sequence: concentric 2s, isometric 1s, excentric 4s weight and repetitions were adjusted with tar…	6w	NA	NA	HIIT: 97.2%
	4	Mijwel, 2018a	AT-HIIT RT-HIIT UC	16w	2/w	begin with a 5-min warm up at a RPE of 10-12 end with a 10-min cool down of dynamic muscle stretching AT-HIIT: 20 min of moderate intensity, continuous aerobic exercise at an RPE of 13-15 on a cycle ergometer; 3×3min bouts of high intensity interval exercise on a cycle ergometer at a RPE of 16-18 interspersed with 1 min of low-intensity active recovery.	16w	NA	NA	AT-HIIT: 80% RT-HIIT: 57%
	5	Northey, 2018	HIIT MICT UC	12w	3/w	5-min warm-up and cool-down at 50% of their peak power Week 1: 4×30s with 2 min of active recovery between each. Number of intervals increased by one each week until the target of 7 intervals was achieved in week 4. Pedalling rate: 95-115 RPM, above 90% of their max heart rate by the 4th interval.	12w	3/w	MICT: 5-min warm-up and cool down at 50% of peak power divided by a 20-min conditioning period completed at 55–65% of peak power, with RPE remained between 9 and 13.	HIIT: 78.7% MICT: 79.4%
	6	Mijwel, 2018b	AT-HIIT RT-HIIT UC	16w	2/w	RT-HIIT: 2 sets of 8–12 repetitions at an initial intensity of 70% of 1-RM, and increase to 80% of 1-RM when more than 12 repetitions can be performed, and thereafter 3 × 3 min bouts of HIIT at an RPE of 16–18 interspersed with 1 min of passive or active recovery. AT-HIIT: 20 min of MICT at an RPE of 13–15, and thereafter 3 × 3 min bouts of HIIT at an RPE of 16–18 interspersed with 1 min of passi…	16w	2/w	MICT: Continuous 41-min workout at 60%–70% HRpeak	RT–HIIT: 68% AT-HIIT: 63%
	7	Alizadeh, 2019a	HIIT UC	12w	3/w	5 min warm-up and 5 min cool down 4 × 4 min of uphill walking at 90% to 95% HRmax (exercise) 4 × 3 min of uphill walking at 50% to 70% HRmax (recovery)	12w	NA	NA	HIIT: 85%
	8	Lee, 2019a	HIIT UC	8w	3/w	5-min warm-up at 10% PPO 7 × 1-min high-intensity performed at 90% PPO followed by a 2-min interval recovery at 10% PPO	8w	NA	UC: maintain less than 30 min of total structured exercise per week during the 8-week study period.	HIIT: 82.3%
	9	Lee, 2019b	HIIT UC	8w	3/w	5-min warm-up at 10% PPO 7 × 1-min high-intensity performed at 90% PPO followed by a 2-min interval recovery at 10% PPO	8w	NA	UC: maintain less than 30 min of total structured exercise per week during the 8-week study period.	HIIT: 82.3%
	10	Alizadeh, 2019b	HIIT UC	12w	3/w	5 min warm-up and 5 min cool down 4 × 4 min of uphill walking at 90% to 95% HRmax (exercise) 4 × 3 min of uphill walking at 50% to 70% HRmax (recovery)	12w	NA	NA	HIIT: 85%
	11	Lee, 2020	HIIT UC	8w	3/w	5-min warm-up at 10% PPO 7 × 1-min high-intensity performed at 90% PPO followed by a 2-min interval recovery at 10% PPO	8w	NA	CON: Asked to maintain their level of physical activity	HIIT: 82.3%
	12	Toohey, 2020	HIIT MICT UC	12w	3/w	7×30s intervals (as hard as they could) with 2 min of active recovery between each	12w	3/w	MICT: 5-min warm-up and cool down at 50% of peak power divided by a 20-min conditioning period at 55–65% of their peak power, with RPE remained between 9-13 during each session.	HIIT: 78.7% MICT: 79.4%
	13	Wiggenraad, 2020	AT-HIIT RT-HIIT UC	16w	2/w	RT-HIIT: 2 sets of 8–12 repetitions at an initial intensity of 70% of 1-RM, and increase to 80% of 1-RM when more than 12 repetitions can be performed, and thereafter 3 × 3 min bouts of HIIT at an RPE of 16–18 interspersed with 1 min of passive or active recovery. AT-HIIT: 20 min of MICT at an RPE of 13–15, and thereafter 3 × 3 min bouts of HIIT at an RPE of 16–18 interspersed with 1 min of passi…	16w	NA	CON: continue their activities normally but with moderate intensity and at a maximum of 3h per week.	RT–HIIT: 68% AT-HIIT: 63%
	14	Bell, 2021	HIIT MICT	12w	2/w	The first 4 sessions comprised a 3-min warm-up followed by 4×2-min intervals at 70-75% HRR separated by 2 min of active recovery allowing HR to drop to 60% HRR. The remaining 20 sessions were 4×5-min intervals at 70-75% HRR. All sessions ended with a 5-min active cool down. Warm-up and cool-down cycling with approximately 60% HRR.	12w	NA	MICT: the first 4 sessions used the same warm-up and cool-down with 14 min of continuous stationary cycling at 60% HRR. This increased to 25 min at 60% HRR for the last 20 sessions.	HIIT: 100% MICT: 98.75%
	15	Ochi, 2021	HIIT UC	12w	3/w	3-min warm-up 4-min body weight training (8×20s exercise and 10s rest) 3-min cool-down increase in intensity each week according to VO2peak and the individual's level of strength	12w	3/w	NA	HIIT: 86%
	16	Lee, 2021	HIIT UC	8w	3/w	5-min warm-up at 10% PPO 7 × 1-min high-intensity performed at 90% PPO followed by a 2-min interval recovery at 10% PPO	8w	NA	CON: maintain less than 30 min of total structured exercise per week during the 8-week study period.	HIIT: 82.3%
	17	Hiensch, 2021	AT-HIIT RT-HIIT UC	16w	2/w	RT-HIIT: 2 sets of 8–12 repetitions at an initial intensity of 70% of 1-RM, and increase to 80% of 1-RM when more than 12 repetitions can be performed, and thereafter 3 × 3 min bouts of HIIT at an RPE of 16–18 interspersed with 1 min of passive or active recovery. AT-HIIT: 20 min of MICT at an RPE of 13–15, and thereafter 3 × 3 min bouts of HIIT at an RPE of 16–18 interspersed with 1 min of passi…	16w	NA	NA	AT-HIIT: 79.5% RT-HIIT: 82.1%
	18	Moghadam, 2021	HIIT MICT UC	12w	3/w	5-min warm-up and cool-down at 50% of their peak power Week 1: 4×30s with 2 min of active recovery between each. Number of intervals increased by one each week until the target of 7 intervals was achieved in week 4. Pedalling rate: 95-115 RPM, above 90% of their max heart rate by the 4th interval.	12w	NA	MICT: 5-min warmup and cool-down period at 50% of peak power and 20-min period at an intensity eliciting 55–65% of peak power or the equivalent of RPE between 9-13.	HIIT & MICT: 86.6%
	19	Samhan, 2021	HIIT UC	8w	3/w	4×4-min high-intensity intervals, the intensity was increased progressively to attain 75% to 90% of the HRmax; Every 4-min interval was followed by a 3-minute active regaining interval (executed at 50%-60% of the HRmax).	8w	NA	NA	NA
	Abbreviations: w, week; s, second; HIIT, high-intensity interval training; MICT, moderate-intensity continuous training; UC, usual care; PPO, peak power output; 1-RM, one repetition maximum; RPE, ratings of perceived exertion; RT–HIIT, resistance and high-intensity interval training; AT-HIIT, moderate-intensity aerobic and high-intensity interval training; HRmax, maximal heart rate.
